# Supplementary material for: Assessment of awareness level about consequences of missing teeth in Qassim region, Saudi Arabia
Source: PLoS One. 2025 May 20;20(5):e0322325. doi: 10.1371/journal.pone.0322325 (PMC12091735; doi:10.1371/journal.pone.0322325)
Supplement: S1 File — (CSV) [file pone.0322325.s001.csv]

gender	age	edu	income	q1	q2	q3	q4	q5	q6	q7	q8	q9	q10	q11	q12	q13	q14
Female	26-35	Higher Education	Medium (5000 to 15000 SAR)	Yes	1-4	Tooth decay	No	Yes	Dentist	No	No	Don't know	No	Yes	I did not know that missing teeth need replacement	Don't know	Don't know
Female	36-45	University	Low (less than 5000 SAR)	Yes	1-4	Tooth injury (fracture, loss)	Yes	No		No	No	Yes	Don't know	No	Fear of the dentist	Don't know	Don't know
Female	26-35	Higher Education	Medium (5000 to 15000 SAR)	No			Yes	Yes	Dentist	No	No	Yes	No	Yes	Lack of time	Yes, I know	Yes, I know
Female	26-35	University	Low (less than 5000 SAR)	No			No	No		No	No	Don't know	Don't know	Yes		Yes, I know	Don't know
Female	26-35	University	Medium (5000 to 15000 SAR)	Yes	1-4	Tooth mobility (shifted from place)	No	No	Other	No	No	Yes	Yes	No	Braces	Don't know	Don't know
Female	26-35	Higher Education	High (more than 15000 SAR)	Yes	5-9	Tooth misalignment (tooth position)	Yes	Yes	Scientific magazines and books	No	No	No	Yes	Yes	Braces	Yes, I know	Yes, I know
Female	46-55	High School	Medium (5000 to 15000 SAR)	Yes	1-4	Tooth decay	Yes	Yes	Scientific magazines and books	Yes	No	Yes	Yes	Don't know	Other	Yes, I know	Don't know
Female	46-55	University	Medium (5000 to 15000 SAR)	Yes	1-4	Tooth decay	Yes	Yes	Other	Yes	No	Yes	No	Yes	Financial reasons	Yes, I know	Yes, I know
Female	36-45	University	Low (less than 5000 SAR)	Yes	1-4	Tooth decay	No	Yes	Dentist	Yes	No	No	No	Yes		Yes, I know	Don't know
Female	36-45	University	High (more than 15000 SAR)	Yes	1-4	Tooth decay	Yes	Yes	Social media	Yes	No	Yes	Yes	Yes	Lack of time	Yes, I know	Yes, I know
Female	Older than 65	High School	High (more than 15000 SAR)	Yes	10-13	Tooth mobility (shifted from place)	Yes	Yes	Dentist	Yes	Yes	Yes	No	Yes	Financial reasons	Don't know	Don't know
Female	46-55	High School	Medium (5000 to 15000 SAR)	Yes	1-4	Tooth decay	Yes	Yes	Dentist	Yes	Yes	Yes	Yes	Yes	Financial reasons	Don't know	Don't know
Female	26-35	Higher Education	Medium (5000 to 15000 SAR)	Yes	1-4	Tooth decay	Yes	Yes	Dentist	Yes	No	Yes	No	Yes		Don't know	Yes, I know
Female	46-55	University	Medium (5000 to 15000 SAR)	Yes	1-4	Tooth decay	Yes	Yes	Dentist	Yes	No	Yes	Yes	Yes		Yes, I know	Yes, I know
Female	46-55	University	Medium (5000 to 15000 SAR)	Yes	1-4	Tooth decay	No	No	Family and friends	No	No	No	No	Yes		Yes, I know	Don't know
Female	56-65	High School	Medium (5000 to 15000 SAR)	Yes	5-9	Tooth decay	No	No		Yes	No	Yes	No	Yes		Yes, I know	Don't know
Female	56-65	High School	Medium (5000 to 15000 SAR)	Yes	5-9	Tooth decay	Yes	No		Yes	No	Yes	No	Yes	Financial reasons	Don't know	Don't know
Female	46-55	High School	Medium (5000 to 15000 SAR)	Yes	1-4	Tooth decay	Yes	Yes	Other	Yes	No	No	Yes	Yes		Yes, I know	Yes, I know
Male	18-25	University	Medium (5000 to 15000 SAR)	Yes	1-4	Tooth decay	No	No	Other	No	No	Yes	Yes	Don't know	Braces	Don't know	Don't know
Female	46-55	High School	Medium (5000 to 15000 SAR)	Yes	1-4	Tooth decay	Yes	Yes	Social media	Yes	No	No	No	No	Wisdom teeth (no need to replace them)	Don't know	Don't know
Female	26-35	University	Low (less than 5000 SAR)	Yes	1-4	Tooth decay	Yes	Yes	Social media	No	No	No	No	No	Financial reasons	Don't know	Don't know
Male	26-35	Higher Education	High (more than 15000 SAR)	Yes	1-4	Tooth decay	Yes	Yes	Other	No	No	No	No	Yes		Yes, I know	Yes, I know
Male	18-25	University	Low (less than 5000 SAR)	Yes	1-4	Tooth misalignment (tooth position)	No	No		No	No	No	Yes	Don't know	I felt no need to replace missing teeth	Don't know	Don't know
Male	18-25	University	Low (less than 5000 SAR)	Yes		Tooth decay	Yes	No	Other	Yes	Yes	Yes	Yes	Yes	Financial reasons	Yes, I know	Yes, I know
Male	56-65	University	High (more than 15000 SAR)	Yes	1-4	Tooth decay	Yes	Yes	Dentist	No	No	Don't know	No	No	I felt no need to replace missing teeth	Don't know	Don't know
Male	46-55	High School	Medium (5000 to 15000 SAR)	Yes	1-4	Tooth decay	No	Yes	Social media	Yes	No	Yes	No	Yes	Financial reasons	Don't know	Don't know
Male	56-65	Medium	Medium (5000 to 15000 SAR)	Yes	1-4	Tooth injury (fracture, loss)	Yes	Yes	Family and friends	Yes	Yes	Yes	No	Yes	Financial reasons	Don't know	Don't know
Male	18-25	High School	Low (less than 5000 SAR)	No			Yes	Yes	Dentist	No	No	Don't know	No	Don't know		Yes, I know	Yes, I know
Male	46-55	High School	Medium (5000 to 15000 SAR)	Yes	1-4	Tooth decay	Yes	No		No	No	No	No	No	Financial reasons	Don't know	Don't know
Male	26-35	University	Medium (5000 to 15000 SAR)	Yes	1-4	Tooth decay	Yes	Yes	Social media	Yes	No	Yes	No	Yes	Fear of the dentist	Don't know	Yes, I know
Female	26-35	University	Medium (5000 to 15000 SAR)	Yes	1-4	Tooth decay	Yes	Yes	Social media	Yes	No	Don't know	Yes	Don't know	Financial reasons	Don't know	Yes, I know
Male	26-35	Higher Education	High (more than 15000 SAR)	Yes	1-4	Tooth injury (fracture, loss)	Yes	Yes	Other	No	No	No	No	Yes		Don't know	Don't know
Female	46-55	High School	Medium (5000 to 15000 SAR)	Yes	1-4	Tooth decay	Yes	Yes	Family and friends	Yes	No	Yes	Yes	Don't know	Financial reasons	Don't know	Don't know
Female	36-45	University	Medium (5000 to 15000 SAR)	Yes	5-9	Tooth decay	No	No		Yes	No	Yes	No	Yes	Financial reasons	Yes, I know	Yes, I know
Male	46-55	High School	Medium (5000 to 15000 SAR)	Yes	1-4	Tooth decay	Yes	Yes	Dentist	Yes	No	Don't know	Yes	Yes	Financial reasons	Don't know	Don't know
Female	18-25	Medium	Medium (5000 to 15000 SAR)	Yes	1-4	Tooth injury (fracture, loss)	Yes	Yes	Dentist	Yes	No	Yes	Yes	Yes	Other	Don't know	Don't know
Female	36-45	Medium	Medium (5000 to 15000 SAR)	Yes	1-4	Tooth injury (fracture, loss)	Yes	No	Other	Yes	No	Don't know	No	Yes	Financial reasons	Yes, I know	Don't know
Female	18-25	Medium	Medium (5000 to 15000 SAR)	No	1-4		No	No	Other	Yes	No	No	No	No	I felt no need to replace missing teeth	Don't know	Don't know
Female	36-45	University	Low (less than 5000 SAR)	Yes	5-9	Tooth decay	No	No	Social media	Yes	No	No	Yes	Yes	Financial reasons	Don't know	Don't know
Male	18-25	High School	Medium (5000 to 15000 SAR)	Yes	1-4	Tooth misalignment (tooth position)	Yes	Yes	Dentist	Yes	Yes	Yes	Yes	Yes	Financial reasons	Yes, I know	Yes, I know
Female	18-25	Medium	Medium (5000 to 15000 SAR)	No			No	Yes	Scientific magazines and books	No	No	No	Don't know	Yes	I felt no need to replace missing teeth	Yes, I know	Yes, I know
Male	18-25	University	Low (less than 5000 SAR)	Yes	1-4	Tooth decay	No	Yes	Dentist	No	No	Yes	No	Yes	Financial reasons	Don't know	Don't know
Male	56-65	University	High (more than 15000 SAR)	No			Yes	Yes	Other	No	No	No	No	Yes		Yes, I know	Don't know
Female	56-65	High School	High (more than 15000 SAR)	No			Yes	No	Social media	No	No	No	Yes	Yes		Yes, I know	Yes, I know
Female	18-25	Medium	Low (less than 5000 SAR)	Yes	1-4	Tooth decay	No	No	Other	Yes	Yes	Don't know	Yes	Don't know	Other	Yes, I know	Don't know
Female	18-25	Medium	Low (less than 5000 SAR)	Yes	1-4	Tooth mobility (shifted from place)	No	No	Dentist	No	No	No	No	Yes	Other	Don't know	Yes, I know
Male	26-35	High School	Low (less than 5000 SAR)	Yes	1-4	Tooth decay	Yes	Yes	Dentist	Yes	No	Don't know	Don't know	Yes	Fear of the dentist	Don't know	Don't know
Female	36-45	University	Medium (5000 to 15000 SAR)	Yes	1-4	Tooth decay	Yes	Yes	Social media	No	No	No	Yes	Yes	Fear of the dentist	Don't know	Don't know
Male	26-35	University	Medium (5000 to 15000 SAR)	Yes	1-4	Tooth mobility (shifted from place)	No	No		No	No	No	No	No	Wisdom teeth (no need to replace them)	Yes, I know	Yes, I know
Female	46-55	University	Medium (5000 to 15000 SAR)	Yes	1-4	Tooth decay	Yes	No		No	No	Yes	No	Yes		Don't know	Don't know
Male	26-35	University	Medium (5000 to 15000 SAR)	Yes	5-9	Tooth decay	No	No		No	Yes	Yes	Yes	Yes		Don't know	Don't know
Male	18-25	University	Low (less than 5000 SAR)	Yes	1-4	Tooth decay	No	Yes	Social media	Yes	Yes	No	Yes	Yes	Financial reasons	Yes, I know	Yes, I know
Female	26-35	University	Medium (5000 to 15000 SAR)	No			Yes	Yes	Scientific magazines and books	No	No	No	No	Yes		Don't know	Yes, I know
Female	18-25	University	Low (less than 5000 SAR)	No			No	No		No	No	Yes	Yes	Yes	Financial reasons	Don't know	Don't know
Female	26-35	University	Medium (5000 to 15000 SAR)	Yes	1-4	Tooth decay	No	No	Other	Yes	No	No	No	Yes	Other	Don't know	Don't know
Female	36-45	University	Medium (5000 to 15000 SAR)	Yes	1-4	Tooth decay	Yes	Yes	Dentist	No	No	No	No	Yes		Yes, I know	Yes, I know
Female	36-45	University	Medium (5000 to 15000 SAR)	No			Yes	Yes	Social media	Yes	No	No	Yes	Yes	Financial reasons	Yes, I know	Yes, I know
Female	46-55	University	Medium (5000 to 15000 SAR)	Yes	1-4	Tooth decay	Yes	Yes	Dentist	Yes	No	Yes	Yes	Yes	Financial reasons	Yes, I know	Yes, I know
Female	26-35	University	High (more than 15000 SAR)	Yes	1-4		No	Yes	Social media	Yes	No	Don't know	No	Don't know	Financial reasons	Yes, I know	Yes, I know
Female	26-35	Primary	Low (less than 5000 SAR)	Yes	1-4	Tooth decay	No	No	Dentist	Yes	No	No	Yes	No	Financial reasons	Yes, I know	Yes, I know
Male	26-35	High School	Medium (5000 to 15000 SAR)	Yes	1-4	Tooth decay	No	Yes	Other	Yes	No	Don't know	Don't know	Yes	Financial reasons	Don't know	Yes, I know
Male	26-35	University	Low (less than 5000 SAR)	Yes	1-4	Tooth decay	Yes	Yes	Social media	Yes	No	Yes	No	Yes		Don't know	Yes, I know
Male	26-35	Higher Education	High (more than 15000 SAR)	Yes	1-4	Tooth decay	Yes	No		No	No	No	No	Yes		Yes, I know	Yes, I know
Male	18-25	University	Medium (5000 to 15000 SAR)	No			No	No		Yes	Yes	Yes	Yes	Yes		Don't know	Don't know
Female	26-35	Higher Education	Medium (5000 to 15000 SAR)	Yes	5-9	Tooth decay	Yes	Yes	Dentist	Yes	No	Yes	Yes	Yes	Other	Yes, I know	Yes, I know
Female	18-25	University	Medium (5000 to 15000 SAR)	No			No	No		Yes	No	Yes	No	Don't know	Financial reasons	Don't know	Yes, I know
Male	26-35	High School	Low (less than 5000 SAR)	Yes	1-4	Tooth decay	No	Yes	Family and friends	No	No	Don't know	No	Don't know	Financial reasons	Don't know	Don't know
Female	46-55	Medium	Low (less than 5000 SAR)	Yes	1-4	Tooth injury (fracture, loss)	Yes	Yes	Dentist	No	No	No	No	Yes	Fear of the dentist	Yes, I know	Yes, I know
Female	36-45	High School	Low (less than 5000 SAR)	Yes	1-4	Tooth decay	No	Yes	Dentist	Yes	No	No	No	No	Wisdom teeth (no need to replace them)	Don't know	Don't know
Female	36-45	University	Medium (5000 to 15000 SAR)	Yes	1-4	Tooth decay	No	No	Other	Yes	Yes	Yes	Yes	Yes	Financial reasons	Yes, I know	Yes, I know
Female	46-55	High School	Low (less than 5000 SAR)	Yes	More than 14	Tooth decay	Yes	Yes	Dentist	No	No	No	No	Yes	Financial reasons	Yes, I know	Yes, I know
Male	26-35	University	Low (less than 5000 SAR)	Yes	1-4	Tooth decay	Yes	Yes	Social media	No	No	No	No	No	Financial reasons	Don't know	Don't know
Female	26-35	High School	Medium (5000 to 15000 SAR)	No			No	No		No	No	No	Don't know	Don't know	Wisdom teeth (no need to replace them)	Don't know	Don't know
Male	56-65	High School	Medium (5000 to 15000 SAR)	Yes	1-4	Tooth decay	No	Yes	Scientific magazines and books	Yes	No	No	Yes	Yes		Don't know	Don't know
Male	26-35	University	Medium (5000 to 15000 SAR)	Yes	1-4	Tooth mobility (shifted from place)	No	No	Other	No	No	Don't know	Yes	Yes	Other	Yes, I know	Don't know
Female	26-35	University	Medium (5000 to 15000 SAR)	No			Yes	Yes	Social media	No	No	No	No	Yes		Yes, I know	Yes, I know
Female	36-45	University	Medium (5000 to 15000 SAR)	No			Yes	Yes	Scientific magazines and books	No	No	No	Yes	Yes		Yes, I know	Don't know
Female	46-55	High School	High (more than 15000 SAR)	Yes	1-4	Tooth injury (fracture, loss)	No	Yes	Social media	No	No	No	No	Yes		Yes, I know	Don't know
Male	26-35	University	Medium (5000 to 15000 SAR)	Yes	1-4	Tooth decay	No	No		Yes	No	Yes	Don't know	Yes		Don't know	Don't know
Female	36-45	High School	Low (less than 5000 SAR)	Yes	1-4	Tooth mobility (shifted from place)	No	No		Yes	Yes	Yes	No	Yes	Financial reasons	Don't know	Don't know
Female	18-25	University	Low (less than 5000 SAR)	No			No	Yes	Social media	Yes	No	Yes	No	Yes		Don't know	Don't know
Male	26-35	High School	Low (less than 5000 SAR)	Yes	1-4	Tooth decay	Yes	Yes	Social media	No	No	Yes	Yes	Yes	Financial reasons	Don't know	Don't know
Male	46-55	University	Medium (5000 to 15000 SAR)	Yes	1-4	Tooth decay	Yes	Yes	Family and friends	Yes	No	No	No	Yes		Don't know	Don't know
Female	36-45	Higher Education	Low (less than 5000 SAR)	Yes	1-4	Tooth injury (fracture, loss)	Yes	Yes	Other	Yes	No	No	No	Yes	Lack of time	Yes, I know	Yes, I know
Female	46-55	High School	Low (less than 5000 SAR)	Yes	5-9	Tooth decay	Yes	Yes	Dentist	Yes	No	No	Yes	Don't know		Yes, I know	Yes, I know
Female	46-55	High School	Medium (5000 to 15000 SAR)	Yes	5-9	Tooth decay	Yes	Yes	Social media	No	No	No	Yes	Yes	Financial reasons	Don't know	Don't know
Male	26-35	University	Medium (5000 to 15000 SAR)	Yes	1-4	Tooth decay	Yes	Yes	Dentist	Yes	Yes	Yes	Don't know	Yes	Financial reasons	Yes, I know	Don't know
Female	26-35	Primary	Low (less than 5000 SAR)	Yes	1-4	Tooth decay	Yes	No	Dentist	Yes	No	No	Yes	Don't know	Lack of time	Don't know	Don't know
Female	18-25	Medium	Medium (5000 to 15000 SAR)	Yes	1-4	Tooth mobility (shifted from place)	Yes	Yes	Dentist	No	No	Yes	Yes	Don't know	Fear of the dentist	Yes, I know	Yes, I know
Female	18-25	Medium	Medium (5000 to 15000 SAR)	No			Yes	Yes	Social media	No	No	No	No	Yes		Yes, I know	Yes, I know
Male	26-35	Primary	Medium (5000 to 15000 SAR)	Yes	1-4	Tooth decay	Yes	Yes	Dentist	Yes	Yes	Yes	Yes	Yes	Financial reasons	Yes, I know	Yes, I know
Female	26-35	University	Medium (5000 to 15000 SAR)	Yes	1-4	Tooth decay	Yes	No	Dentist	No	No	Yes	No	Yes	Financial reasons	Don't know	Don't know
Female	18-25	University	Medium (5000 to 15000 SAR)	No			Yes	Yes	Scientific magazines and books	Yes	No	No	Yes	Yes	Wisdom teeth (no need to replace them)	Yes, I know	Yes, I know
Female	36-45	High School	Low (less than 5000 SAR)	Yes	1-4	Tooth decay	Yes	Yes	Social media	Yes	No	No	Yes	Yes	Financial reasons	Yes, I know	Yes, I know
Male	36-45	High School	Medium (5000 to 15000 SAR)	Yes	10-13	Tooth decay	Yes	Yes	Dentist	Yes	Yes	Yes	Yes	Yes	Wisdom teeth (no need to replace them)	Yes, I know	Yes, I know
Female	46-55	University	Medium (5000 to 15000 SAR)	Yes	1-4	Tooth decay	Yes	Yes	Other	Yes	No	Don't know	No	Don't know	I felt no need to replace missing teeth	Yes, I know	Yes, I know
Male	36-45	University	Medium (5000 to 15000 SAR)	Yes	1-4	Tooth decay	No	No	Other	No	No	Don't know	Don't know	Don't know	I did not know that missing teeth need replacement	Don't know	Don't know
Male	36-45	University	Medium (5000 to 15000 SAR)	Yes	1-4	Tooth decay	Yes	Yes	Dentist	No	No	No	No	No	Wisdom teeth (no need to replace them)	Yes, I know	Yes, I know
Male	18-25	University	Low (less than 5000 SAR)	No			No	No		No	No	No	No	Yes		Yes, I know	Don't know
Male	18-25	University	Low (less than 5000 SAR)	No			No	No		No	No	No	No	No	Wisdom teeth (no need to replace them)	Don't know	Don't know
Male	18-25	University	Low (less than 5000 SAR)	No			No	No		No	No	Yes	No	Don't know		Don't know	Don't know
Male	18-25	High School	Low (less than 5000 SAR)	Yes	10-13	Tooth decay	No	No		Yes	No	Don't know	No	Yes		Don't know	Don't know
Female	46-55	Primary	Low (less than 5000 SAR)	Yes	5-9	Tooth decay	Yes	Yes	Other	Yes	No	Yes	Yes	Yes	Financial reasons	Yes, I know	Yes, I know
Female	26-35	High School	Medium (5000 to 15000 SAR)	Yes	1-4	Tooth misalignment (tooth position)	Yes	Yes	Scientific magazines and books	Yes	No	Don't know	Don't know	Yes	Wisdom teeth (no need to replace them)	Yes, I know	Don't know
Female	18-25	University	Low (less than 5000 SAR)	Yes	1-4	Tooth decay	Yes	No		No	No	Yes	Yes	Don't know	I did not know that missing teeth need replacement	Don't know	Don't know
Female	36-45	High School	Low (less than 5000 SAR)	Yes	5-9	Tooth injury (fracture, loss)	No	No	Social media	Yes	No	Yes	Yes	Yes	Financial reasons	Yes, I know	Don't know
Female	18-25	University	Low (less than 5000 SAR)	Yes	1-4	Tooth mobility (shifted from place)	No	No		Yes	No	Don't know	Yes	No	I felt no need to replace missing teeth	Don't know	Don't know
Female	26-35	University	Low (less than 5000 SAR)	Yes	5-9	Tooth injury (fracture, loss)	Yes	Yes	Dentist	Yes	No	Yes	Don't know	Yes	Financial reasons	Don't know	Yes, I know
Male	36-45	University	Medium (5000 to 15000 SAR)	No			Yes	Yes	Family and friends	No	No	No	No	Yes		Don't know	Don't know
Female	18-25	University	Low (less than 5000 SAR)	No			Yes	No	Family and friends	No	No	Yes	Yes	Yes	Financial reasons	Don't know	Don't know
Male	46-55	High School	Medium (5000 to 15000 SAR)	Yes	1-4	Tooth decay	No	Yes	Social media	Yes	No	Yes	No	Yes	Financial reasons	Don't know	Don't know
Male	56-65	Medium	Medium (5000 to 15000 SAR)	Yes	1-4	Tooth injury (fracture, loss)	Yes	Yes	Family and friends	Yes	Yes	Yes	No	Yes	Financial reasons	Don't know	Don't know
Male	18-25	High School	Low (less than 5000 SAR)	No			Yes	Yes	Dentist	No	No	Don't know	No	Don't know		Yes, I know	Yes, I know
Male	46-55	High School	Medium (5000 to 15000 SAR)	Yes	1-4	Tooth decay	Yes	No		No	No	No	No	No	Financial reasons	Don't know	Don't know
Female	26-35	University	Medium (5000 to 15000 SAR)	Yes	1-4	Tooth decay	No	Yes	Dentist	No	No	Don't know	No	Yes	I did not know that missing teeth need replacement	Don't know	Don't know
Male	26-35	University	Medium (5000 to 15000 SAR)	Yes	1-4	Tooth decay	Yes	Yes		Yes	No	Yes	No	Yes	Fear of the dentist	Don't know	Yes, I know
Female	26-35	University	Medium (5000 to 15000 SAR)	Yes	1-4	Tooth decay	Yes	Yes	Social media	Yes	No	Don't know	Yes	Don't know	Financial reasons	Don't know	Yes, I know
Male	18-25	University	Low (less than 5000 SAR)	No			Yes	Yes	Dentist	No	No	Yes	Yes	Yes		Yes, I know	Yes, I know
Male	18-25	University	Low (less than 5000 SAR)	Yes	1-4	Tooth decay	No	No		Yes	Yes	Yes	Yes	Yes	Fear of the dentist	Don't know	Don't know
Male	26-35	Higher Education	High (more than 15000 SAR)	Yes	1-4	Tooth injury (fracture, loss)	Yes	Yes	Other	No	No	No	No	Yes		Don't know	Don't know
Female	46-55	High School	Medium (5000 to 15000 SAR)	Yes	1-4	Tooth decay	Yes	Yes	Family and friends	Yes	No	Yes	Yes	Don't know	Financial reasons	Don't know	Don't know
Female	36-45	University	Medium (5000 to 15000 SAR)	Yes	5-9	Tooth decay	No	No		Yes	No	Yes	No	Yes	Financial reasons	Yes, I know	Yes, I know
Male	46-55	High School	Medium (5000 to 15000 SAR)	Yes	1-4	Tooth decay	Yes	Yes	Dentist	Yes	No	Don't know	Yes	Yes	Financial reasons	Don't know	Don't know
Female	36-45	University	Low (less than 5000 SAR)	Yes	1-4	Tooth injury (fracture, loss)	Yes	No	Dentist	No	No	Don't know	No	Yes	I did not know that missing teeth need replacement	Don't know	Don't know
Female	26-35	University	Medium (5000 to 15000 SAR)	No			Yes	Yes	Dentist	No	No	Don't know	Don't know	Yes	Lack of time	Yes, I know	Yes, I know
Female	26-35	University	Low (less than 5000 SAR)	Yes	1-4	Tooth mobility (shifted from place)	No	No	Other	No	No	Yes	Yes	No	Braces	Don't know	Don't know
Female	26-35	Higher Education	High (more than 15000 SAR)	Yes	5-9	Tooth misalignment (tooth position)	Yes	Yes	Dentist	No	No	No	Yes	Yes	Braces	Yes, I know	Yes, I know
Female	36-45	University	Medium (5000 to 15000 SAR)	No			No	No		No	No	Don't know	Don't know	Yes		Yes, I know	Don't know
Female	18-25	Medium	Medium (5000 to 15000 SAR)	Yes	1-4	Tooth injury (fracture, loss)	Yes	Yes	Dentist	Yes	No	Yes	Yes	Yes	Other	Don't know	Don't know
Female	36-45	Medium	Medium (5000 to 15000 SAR)	Yes	1-4	Tooth injury (fracture, loss)	Yes	No		Yes	No	Don't know	No	Yes	Financial reasons	Yes, I know	Don't know
Female	18-25	Medium	Medium (5000 to 15000 SAR)	No			No	No		Yes	No	No	No	No		Don't know	Don't know
Female	36-45	University	Low (less than 5000 SAR)	Yes	5-9	Tooth decay	No	No		Yes	No	No	Yes	Yes	Financial reasons	Don't know	Don't know
Female	46-55	High School	Medium (5000 to 15000 SAR)	Yes	1-4	Tooth decay	Yes	Yes	Social media	Yes	No	Yes	Yes	Don't know	Other	Yes, I know	Don't know
Male	18-25	High School	Medium (5000 to 15000 SAR)	Yes	1-4	Tooth misalignment (tooth position)	Yes	Yes	Dentist	Yes	Yes	Yes	Yes	Yes	Financial reasons	Yes, I know	Yes, I know
Female	18-25	Medium	Medium (5000 to 15000 SAR)	No			No	Yes	Scientific magazines and books	No	No	No	Don't know	Yes		Yes, I know	Yes, I know
Female	46-55	University	High (more than 15000 SAR)	Yes	10-13	Tooth mobility (shifted from place)	Yes	Yes	Other	Yes	No	Yes	No	Yes	Financial reasons	Yes, I know	Yes, I know
Female	36-45	University	Low (less than 5000 SAR)	Yes	1-4	Tooth decay	Yes	Yes	Social media	Yes	No	Yes	Yes	Yes	Lack of time	Yes, I know	Yes, I know
Male	18-25	University	Low (less than 5000 SAR)	Yes	1-4	Tooth decay	Yes	Yes	Other	Yes	Yes	Yes	Yes	Yes	Financial reasons	Yes, I know	Yes, I know
Male	18-25	University	Low (less than 5000 SAR)	Yes	1-4	Tooth misalignment (tooth position)	No	No		No	No	No	Yes	Don't know	I felt no need to replace missing teeth	Don't know	Don't know
Male	26-35	Higher Education	High (more than 15000 SAR)	Yes	1-4	Tooth decay	Yes	Yes	Other	No	No	No	No	Yes	Fear of the dentist	Yes, I know	Yes, I know
Female	26-35	University	Low (less than 5000 SAR)	Yes	1-4	Tooth decay	Yes	Yes	Social media	No	No	No	No	No	Financial reasons	Don't know	Don't know
Female	46-55	High School	Medium (5000 to 15000 SAR)	Yes	1-4	Tooth decay	Yes	Yes	Social media	Yes	No	No	No	No	Wisdom teeth (no need to replace them)	Don't know	Don't know
Male	18-25	University	Medium (5000 to 15000 SAR)	Yes	1-4	Tooth decay	No	No	Other	No	No	Yes	Yes	Don't know	Braces	Don't know	Don't know
Male	18-25	University	Low (less than 5000 SAR)	Yes	1-4	Tooth decay	No	Yes	Dentist	No	No	Yes	No	Yes	Financial reasons	Don't know	Don't know
Male	56-65	University	High (more than 15000 SAR)	No			Yes	Yes	Other	No	No	No	No	Yes		Yes, I know	Don't know
Female	56-65	High School	High (more than 15000 SAR)	No			Yes	No	Social media	No	No	No	Yes	Yes		Yes, I know	Yes, I know
Female	18-25	Medium	Low (less than 5000 SAR)	Yes	1-4	Tooth decay	No	No		Yes	Yes	Don't know	Yes	Don't know	Other	Yes, I know	Don't know
Female	18-25	Medium	Low (less than 5000 SAR)	Yes	1-4	Tooth mobility (shifted from place)	No	No		No	No	No	No	Yes		Don't know	Yes, I know
Female	46-55	High School	Medium (5000 to 15000 SAR)	Yes	1-4	Tooth decay	Yes	Yes	Other	Yes	No	No	Yes	Yes	Lack of time	Yes, I know	Yes, I know
Male	26-35	High School	Low (less than 5000 SAR)	Yes	1-4	Tooth decay	Yes	Yes	Dentist	No	No	Don't know	Don't know	Yes	Fear of the dentist	Don't know	Don't know
Female	56-65	High School	Medium (5000 to 15000 SAR)	Yes	5-9	Tooth decay	Yes	No		Yes	No	Yes	No	Yes	Financial reasons	Don't know	Don't know
Female	36-45	University	Medium (5000 to 15000 SAR)	Yes	1-4	Tooth decay	Yes	Yes	Social media	No	No	No	Yes	Yes	Fear of the dentist	Don't know	Don't know
Male	26-35	University	Medium (5000 to 15000 SAR)	Yes	1-4	Tooth mobility (shifted from place)	No	No		No	No	No	No	No	Wisdom teeth (no need to replace them)	Yes, I know	Yes, I know
Female	46-55	University	Medium (5000 to 15000 SAR)	Yes	1-4	Tooth decay	Yes	No		No	No	Yes	No	Yes		Don't know	Don't know
Male	46-55	High School	Medium (5000 to 15000 SAR)	Yes	5-9	Tooth decay	Yes	No		Yes	No	Yes	No	Yes	Financial reasons	Don't know	Don't know
Female	46-55	University	Medium (5000 to 15000 SAR)	Yes	1-4	Tooth decay	Yes	No		No	No	Yes	No	Yes		Don't know	Don't know
Male	26-35	University	Medium (5000 to 15000 SAR)	Yes	5-9	Tooth decay	No	No		No	Yes	Yes	Yes	Yes		Don't know	Don't know
Male	18-25	University	Low (less than 5000 SAR)	Yes	1-4	Tooth decay	No	Yes	Social media	Yes	Yes	No	Yes	Yes	Financial reasons	Yes, I know	Yes, I know
Female	26-35	University	Medium (5000 to 15000 SAR)	No			Yes	Yes	Scientific magazines and books	No	No	No	No	Yes		Don't know	Yes, I know
Male	26-35	University	Medium (5000 to 15000 SAR)	Yes	1-4	Tooth mobility (shifted from place)	No	No		No	No	Don't know	Yes	Yes		Yes, I know	Don't know
Female	26-35	University	Medium (5000 to 15000 SAR)	No			Yes	Yes	Social media	No	No	No	No	Yes		Yes, I know	Yes, I know
Female	36-45	University	Medium (5000 to 15000 SAR)	No			Yes	Yes	Scientific magazines and books	No	No	No	Yes	Yes		Yes, I know	Don't know
Female	18-25	University	Low (less than 5000 SAR)	No			No	No		No	No	Yes	Yes	Yes	Financial reasons	Don't know	Don't know
Female	46-55	High School	High (more than 15000 SAR)	Yes	1-4	Tooth injury (fracture, loss)	No	Yes	Social media	No	No	No	No	Yes		Yes, I know	Don't know
Female	26-35	University	Medium (5000 to 15000 SAR)	Yes	1-4	Tooth decay	No	No	Other	Yes	No	No	No	Yes	Other	Don't know	Don't know
Female	36-45	University	Medium (5000 to 15000 SAR)	Yes	1-4	Tooth decay	Yes	Yes	Dentist	No	No	No	No	Yes		Yes, I know	Yes, I know
Female	36-45	University	Medium (5000 to 15000 SAR)	No			Yes	Yes	Social media	Yes	No	No	Yes	Yes	Financial reasons	Yes, I know	Yes, I know
Male	26-35	University	Medium (5000 to 15000 SAR)	Yes	1-4	Tooth decay	No	No		Yes	No	Yes	Don't know	Yes		Don't know	Don't know
Female	36-45	High School	Low (less than 5000 SAR)	Yes	1-4	Tooth mobility (shifted from place)	No	No		Yes	Yes	Yes	No	Yes	Financial reasons	Don't know	Don't know
Female	18-25	University	Low (less than 5000 SAR)	No			No	Yes	Social media	Yes	No	Yes	No	Yes		Don't know	Don't know
Male	26-35	High School	Low (less than 5000 SAR)	Yes	1-4	Tooth decay	Yes	Yes	Social media	No	No	Yes	Yes	Yes	Financial reasons	Don't know	Don't know
Male	46-55	University	Medium (5000 to 15000 SAR)	Yes	1-4	Tooth decay	Yes	Yes	Family and friends	Yes	No	No	No	Yes	I felt no need to replace missing teeth	Don't know	Don't know
Female	36-45	Higher Education	Low (less than 5000 SAR)	Yes	1-4	Tooth injury (fracture, loss)	Yes	Yes	Other	Yes	No	No	No	Yes	Lack of time	Yes, I know	Yes, I know
Female	46-55	High School	Low (less than 5000 SAR)	Yes	5-9	Tooth decay	Yes	Yes	Dentist	Yes	No	No	Don't know	Yes		Yes, I know	Yes, I know
Female	46-55	High School	Low (less than 5000 SAR)	Yes	5-9	Tooth decay	Yes	Yes	Social media	No	No	No	Yes	Yes	Financial reasons	Don't know	Don't know
Male	26-35	University	Medium (5000 to 15000 SAR)	Yes	1-4	Tooth decay	Yes	Yes	Dentist	No	Yes	Yes	Don't know	Yes	Financial reasons	Yes, I know	Don't know
Female	26-35	Primary	Low (less than 5000 SAR)	Yes	1-4	Tooth decay	Yes	No	Dentist	Yes	No	No	Yes	Don't know	Lack of time	Don't know	Don't know
Female	18-25	Medium	Medium (5000 to 15000 SAR)	Yes	1-4	Tooth mobility (shifted from place)	Yes	Yes	Dentist	No	No	Yes	Yes	Don't know	Fear of the dentist	Yes, I know	Yes, I know
Female	18-25	Medium	Medium (5000 to 15000 SAR)	No			Yes	Yes	Social media	No	No	No	No	Yes		Yes, I know	Yes, I know
Male	26-35	Primary	Medium (5000 to 15000 SAR)	Yes	1-4	Tooth decay	Yes	Yes	Dentist	Yes	Yes	Yes	Yes	Yes	Financial reasons	Yes, I know	Yes, I know
Female	26-35	University	Medium (5000 to 15000 SAR)	Yes	1-4	Tooth decay	Yes	No	Dentist	No	No	Yes	No	Yes	Financial reasons	Don't know	Don't know
Female	18-25	University	Medium (5000 to 15000 SAR)	No			Yes	Yes	Scientific magazines and books	Yes	No	No	Yes	Yes	Wisdom teeth (no need to replace them)	Yes, I know	Yes, I know
Female	46-55	University	Medium (5000 to 15000 SAR)	Yes	1-4	Tooth decay	Yes	Yes	Dentist	Yes	No	Yes	Yes	Yes	Financial reasons	Yes, I know	Yes, I know
Female	26-35	University	High (more than 15000 SAR)	Yes	1-4		No	Yes	Social media	Yes	No	Don't know	No	Don't know	Financial reasons	Yes, I know	Yes, I know
Female	26-35	Primary	Low (less than 5000 SAR)	Yes	1-4	Tooth decay	No	No	Dentist	Yes	No	No	Yes	No	Financial reasons	Yes, I know	Yes, I know
Male	26-35	High School	Medium (5000 to 15000 SAR)	Yes	1-4	Tooth decay	No	Yes	Other	Yes	No	Don't know	Don't know	Yes	Financial reasons	Don't know	Yes, I know
Male	26-35	University	Low (less than 5000 SAR)	Yes	1-4	Tooth decay	Yes	Yes	Social media	Yes	No	Yes	No	Yes		Don't know	Yes, I know
Male	18-25	University	Medium (5000 to 15000 SAR)	No			No	No		Yes	Yes	Yes	Yes	Yes		Don't know	Don't know
Male	26-35	Higher Education	High (more than 15000 SAR)	Yes	1-4	Tooth decay	Yes	No		No	No	No	No	Yes		Yes, I know	Yes, I know
Female	36-45	High School	Low (less than 5000 SAR)	Yes	1-4	Tooth decay	Yes	Yes	Social media	Yes	No	No	Yes	Yes	Financial reasons	Yes, I know	Yes, I know
Male	36-45	High School	Medium (5000 to 15000 SAR)	Yes	10-13	Tooth decay	Yes	Yes	Dentist	Yes	Yes	Yes	Yes	Yes	Wisdom teeth (no need to replace them)	Yes, I know	Yes, I know
Female	46-55	University	Medium (5000 to 15000 SAR)	Yes	1-4	Tooth decay	Yes	Yes		Yes	No	Don't know	No	Don't know	I felt no need to replace missing teeth	Yes, I know	Yes, I know
Male	36-45	University	Medium (5000 to 15000 SAR)	Yes	1-4	Tooth decay	No	No		No	No	Don't know	Don't know	Don't know	I did not know that missing teeth need replacement	Don't know	Don't know
Female	26-35	Higher Education	Medium (5000 to 15000 SAR)	Yes	5-9	Tooth decay	Yes	Yes	Dentist	Yes	No	Yes	Yes	Yes	Other	Yes, I know	Yes, I know
Female	18-25	University	Medium (5000 to 15000 SAR)	No			No	No		Yes	No	Yes	No	Don't know	Financial reasons	Don't know	Yes, I know
Male	26-35	High School	Low (less than 5000 SAR)	Yes	1-4	Tooth decay	No	Yes	Family and friends	No	No	Don't know	No	Don't know	Financial reasons	Don't know	Don't know
Male	36-45	University	Medium (5000 to 15000 SAR)	Yes	1-4	Tooth decay	Yes	Yes	Dentist	No	No	No	Yes	No	Wisdom teeth (no need to replace them)	Yes, I know	Yes, I know
Male	18-25	University	Low (less than 5000 SAR)	No			No	No		No	No	No	No	Yes		Yes, I know	Don't know
Male	18-25	University	Low (less than 5000 SAR)	No			No	No		No	No	No	No	No	Wisdom teeth (no need to replace them)	Don't know	Don't know
Male	18-25	University	Low (less than 5000 SAR)	No			No	No		No	No	Yes	No	Don't know		Don't know	Don't know
Male	18-25	High School	Low (less than 5000 SAR)	Yes	10-13	Tooth decay	No	No		Yes	No	Don't know	No	Yes		Don't know	Don't know
Female	46-55	Primary	Low (less than 5000 SAR)	Yes	5-9	Tooth decay	Yes	Yes	Other	No	No	Yes	Yes	Yes	Financial reasons	Yes, I know	Yes, I know
Female	26-35	High School	Medium (5000 to 15000 SAR)	Yes	1-4	Tooth misalignment (tooth position)	Yes	Yes	Scientific magazines and books	Yes	No	Don't know	Don't know	Yes	Wisdom teeth (no need to replace them)	Yes, I know	Don't know
Male	18-25	High School	Medium (5000 to 15000 SAR)	Yes	1-4	Tooth misalignment (tooth position)	Yes	Yes	Dentist	Yes	No	Yes	Yes	Yes	Financial reasons	Yes, I know	Yes, I know
Female	18-25	Medium	Medium (5000 to 15000 SAR)	No			No	Yes	Scientific magazines and books	No	No	No	Don't know	Yes		Yes, I know	Yes, I know
Male	18-25	University	Low (less than 5000 SAR)	Yes	1-4	Tooth decay	No	Yes	Dentist	No	No	Yes	No	Yes	Financial reasons	Don't know	Don't know
Female	26-35	Primary	Low (less than 5000 SAR)	Yes	1-4	Tooth decay	No	No		Yes	No	No	Yes	No	Financial reasons	Yes, I know	Yes, I know
Male	26-35	High School	Medium (5000 to 15000 SAR)	Yes	1-4	Tooth decay	No	Yes	Other	Yes	No	Don't know	Don't know	Yes	Financial reasons	Don't know	Yes, I know
Male	26-35	University	Low (less than 5000 SAR)	Yes	1-4	Tooth decay	Yes	Yes	Social media	Yes	No	Yes	No	Yes		Don't know	Yes, I know
Female	36-45	High School	Low (less than 5000 SAR)	Yes	1-4	Tooth mobility (shifted from place)	No	No		Yes	Yes	Yes	No	Yes		Don't know	Don't know
Male	26-35	High School	Low (less than 5000 SAR)	Yes	1-4	Tooth decay	Yes	Yes	Social media	No	No	Yes	Yes	Yes	Financial reasons	Don't know	Don't know
Male	46-55	University	Medium (5000 to 15000 SAR)	Yes	1-4	Tooth decay	Yes	Yes	Family and friends	Yes	No	No	No	Yes		Don't know	Don't know
Female	36-45	Primary	Low (less than 5000 SAR)	Yes	1-4	Tooth decay	No	Yes	Dentist	No	No	No	No	No	Wisdom teeth (no need to replace them)	Don't know	Yes, I know
Male	36-45	University	Medium (5000 to 15000 SAR)	Yes	1-4	Tooth decay	No	No	Other	No	No	Don't know	Don't know	Don't know	Wisdom teeth (no need to replace them)	Don't know	Don't know
Male	46-55	High School	Medium (5000 to 15000 SAR)	No	1-4	Tooth decay	No	Yes	Social media	Yes	No	Yes	No	Yes	Financial reasons	Don't know	Don't know
Female	36-45	University	Medium (5000 to 15000 SAR)	Yes	1-4	Tooth decay	Yes	Yes	Social media	Yes	No	Don't know	Yes	Don't know	Financial reasons	Don't know	Yes, I know
